# Supplementary material for: Levels of Interleukin-6 in Saliva, but Not Plasma, Correlate with Clinical Metrics in Huntington’s Disease Patients and Healthy Control Subjects
Source: Int J Mol Sci. 2020 Sep 2;21(17):6363. doi: 10.3390/ijms21176363 (PMC7503233; doi:10.3390/ijms21176363)
Supplement: Supplementary file 1 [file ijms-21-06363-s001.zip]

Archive with 1 entries (1 files):
- ijms-919398-supplementary.xlsx
