# Supplementary material for: Levels of Interleukin-6 in Saliva, but Not Plasma, Correlate with Clinical Metrics in Huntington’s Disease Patients and Healthy Control Subjects
Source: Int J Mol Sci. 2020 Sep 2;21(17):6363. doi: 10.3390/ijms21176363 (PMC7503233; doi:10.3390/ijms21176363)
Supplement: Supplementary file 1 [file ijms-21-06363-s001.zip › ijms-919398-supplementary.xlsx]

## Sheet: Sheet1
Table S1. Summary of the clinical data available for HD and control subjects.
	NC	PM	HD	Overall p-value
MMSE	28.56 (26-30)	28.17 (25-30)	24.83 (19-30)**^^	<0.0001
MoCA	27.19 (22-30)	27.24 (20-30)	22.68 (13-30)**^^	<0.0001
SDM	49.37 (31-68)	51.28 (24-67)	24.12 (11-47)**^^	<0.0001
TFC	12.93 (12-13)	12.85 (10-13)	8.57 (2-13)**^^	<0.0001
PBA	2.84 (0-12)	5.65 (0-33)	14.73 (0-56)**^^	<0.0001
Aylward	NA	2.24 (-28-24)	(-)22.84 (-58.4-(-)1.44)^^	<0.0001
TMS	1.54 (0-10)	2.81 (0-11)	34.62 (9-70)**^^	<0.0001
Total Chorea	NA	0.19 (0-2)	6.93 (1-17)^^	<0.0001
Data shown are mean (range). NC, Normal control; PM, Pre-manifest Huntington's disease; HD, Manifest Huntington's disease
MMSE, Minimental State Examination; MoCA, Montreal Cognitive Assessment; SDM, Symbol Digit Modalities;
TFC, Total Functional Capacity; PBA, Problem Behavior Assessment; TMS, Total Motor Score;
The overall P-value was determined by ANOVA, with individual comparisons determined by post-hoc analysis as follows: **, P<0.001 between NC and HD; ^^, P<0.001 between PM and HD
^^, P<0.001 between PM and HD
